# Supplementary material for: Performance assessment of sample-specific network control methods for bulk and single-cell biological data analysis
Source: PLoS Comput Biol. 2021 May 6;17(5):e1008962. doi: 10.1371/journal.pcbi.1008962 (PMC8130943; doi:10.1371/journal.pcbi.1008962)
Supplement: S2 File — (XLSX) [file pcbi.1008962.s002.xlsx]

## Sheet: Description of S2 file
Description: Combinatorial drug-target interaction network The interactions between combinatorial drug and gene have been collected by Quan et al. [1] from Drug Combination Database (DCDB) [2], drug-gene Interaction database (DGIdb) [3], DrugBank [4] and Therapeutic Target Database (TTD)[5]. Such combinatorial drug-target interaction network contains 342 combinatorial drugs and 5,788 interaction …
Reference： [1]. Quan, Y., Liu, M.Y., Liu, Y.M., Zhu, L.D., Wu, Y.S., Luo, Z.H., Zhang, X.Z., Xu, S.Z., Yang, Q.Y. and Zhang, H.Y. (2018) Facilitating Anti-Cancer Combinatorial Drug Discovery by Targeting Epistatic Disease Genes. Molecules, 23(4):736. [2]. Liu, Y., Wei, Q., Yu, G., Gai, W., Li, Y. and Chen, X. (2014) DCDB 2.0: a major update of the drug combination database. Database : the journal…

## Sheet: Contents of S2 file
DC001095	CBR1
DC001095	CBR1
DC001095	CBR1
DC001095	CBR1
DC001095	BCL2
DC001095	CBR1
DC001095	CBR1
DC001095	CBR1
DC001095	CBR1
DC001095	CBR1
DC001095	CBR1
DC001095	CBR1
DC001095	CYP3A4
DC001095	CYP3A4
DC001095	CYP3A5
DC001095	BCL2
DC001095	SOD2
DC001095	NR1I2
DC001095	MAP4
DC001095	MAP2
DC001095	MAPT
DC001095	ABCB1
DC001095	ABCC1
DC001095	SLCO1B3
DC001095	ABCG2
DC001095	ABCC2
DC001095	ATP7A
DC001095	ATP7A
DC001095	ATP7A
DC001095	ATP7A
DC001095	ATP7A
DC001095	ABCB1
DC001095	ABCG2
DC001095	CYP2B6
DC001095	CYP2B6
DC001095	CYP2B6
DC001095	CYP2B6
DC001095	CYP2B6
DC001095	CYP2B6
DC001095	CYP2B6
DC001095	CYP2B6
DC001095	CYP2B6
DC001095	ABCB1
DC001095	ABCG2
DC001156	ABCG2
DC001156	ABCG2
DC001156	PTEN
DC001156	BCL2
DC001156	BCL2
DC001156	BCL2
DC001156	BCL2
DC001156	BRCA1
DC001156	BRCA1
DC001156	EGFR
DC001156	CD3EAP
DC001156	KRAS
DC001156	DSCAM
DC001156	GALNT14
DC001156	GALNT14
DC001156	KRAS
DC001156	KRAS
DC001156	C1S
DC001156	BCL2
DC001156	BCL2
DC001156	C1S
DC001156	ABCB1
DC001156	ABCG2
DC001156	BRCA1
DC001156	BRCA1
DC001156	BRCA1
DC001156	BRCA1
DC001156	BRCA1
DC001156	EGFR
DC001156	EGFR
DC001156	BRCA1
DC001156	BRCA1
DC001156	ERCC1
DC001156	EGFR
DC001156	IGFBP3
DC001156	KRAS
DC001156	EGFR
DC001156	BRCA1
DC001156	BRCA1
DC001156	BRCA1
DC001156	BRCA1
DC004345	CYP2C19
DC004345	ABCB1
DC004345	ABCB1
DC004578	KDR
DC004578	FLT1
DC004578	MAPK10
DC004679	BRCA1
DC004679	BCL2
DC004679	BCL2
DC004679	ABCB1
DC002520	CBR1
DC002520	CBR1
DC002520	BCL2
DC002520	CBR1
DC002520	CBR1
DC002520	CBR1
DC002520	CBR1
DC002520	CBR1
DC002520	CBR1
DC002520	ATP7A
DC002520	ATP7A
DC002520	ABCB1
DC002520	ABCG2
DC002520	CYP2B6
DC002520	CYP2B6
DC004727	NR1I2
DC003011	BIRC5
DC003011	ABCB1
DC003011	CBR1
DC003011	CBR1
DC003011	CBR1
DC003011	CBR1
DC003011	CBR1
DC003011	BCL2
DC003011	CBR1
DC003011	CBR1
DC003011	CBR1
DC003011	CBR1
DC003011	CBR1
DC003011	CBR1
DC003011	CYP3A4
DC003011	CYP3A4
DC003011	CYP3A5
DC003011	CYP1B1
DC003011	BCL2
DC003011	SOD2
DC003011	NR1I2
DC003011	MAP4
DC003011	MAP2
DC003011	MAPT
DC003011	ABCB1
DC003011	ABCC1
DC003011	ABCG2
DC003011	ABCC2
DC003011	RRM1
DC003011	CYP2B6
DC003011	CYP2B6
DC003011	CYP2B6
DC003011	CYP2B6
DC003011	CYP2B6
DC003011	CYP2B6
DC003011	CYP2B6
DC003011	CYP2B6
DC003011	CYP2B6
DC003011	ABCB1
DC003011	ABCG2
DC003132	ABCB1
DC003132	CSF1R
DC003132	ABCB1
DC000611	ABCB1
DC000611	ABCB1
DC000611	ABCG2
DC003335	EGFR
DC003335	EGFR
DC003363	BCL2
DC003363	BCL2
DC003363	EGFR
DC003363	EGFR
DC003363	ERBB2
DC003363	ERBB2
DC003363	EGFR
DC003363	EGFR
DC003363	C1S
DC003363	C1S
DC003363	C1S
DC003363	BCL2
DC003363	C1S
DC003363	C1S
DC003363	C1S
DC003363	C1S
DC003363	C1S
DC003363	BCL2
DC003363	BCL2
DC003363	EGFR
DC003363	EGFR
DC003363	ERBB2
DC003363	ERBB2
DC003363	EGFR
DC003363	EGFR
DC003363	C1S
DC003363	C1S
DC003363	C1S
DC003363	BCL2
DC003363	C1S
DC003363	C1S
DC003363	C1S
DC003363	C1S
DC003363	C1S
DC003422	ABCG2
DC003422	BCL2
DC003422	BRCA1
DC003422	BRCA1
DC003422	BRCA1
DC003422	ERCC1
DC003422	IGFBP3
DC003422	BRCA1
DC003477	ABCB1
DC003492	RRM1
DC003584	HTRA1
DC003584	BCL2
DC003584	CYP3A4
DC003584	CYP3A4
DC003584	CYP3A5
DC003584	CYP1B1
DC003584	BCL2
DC003584	SOD2
DC003584	NR1I2
DC003584	MAP4
DC003584	MAP2
DC003584	MAPT
DC003584	ABCG2
DC003584	ERCC1
DC003584	IGFBP3
DC003584	CYP2B6
DC003584	CYP2B6
DC003584	CYP2B6
DC003584	ABCG2
DC003584	MAP4
DC003619	KRAS
DC003619	APOC1
DC003704	BCL2
DC003704	ABCG2
DC003704	C1S
DC003704	BCL2
DC003704	ABCB1
DC003704	ABCB1
DC003704	ABCC1
DC003704	ABCG2
DC003704	ABCC2
DC003704	BCL2
DC003704	ABCB1
DC003704	ABCB1
DC003704	BRCA1
DC007060	BIRC5
DC003954	CRBN
DC003954	CBR1
DC003961	KDR
DC003961	FLT1
DC003961	MAPK10
DC001070	BCL2
DC001070	EGFR
DC001070	ERBB2
DC001070	C1S
DC001070	C1S
DC001070	BCL2
DC001070	C1S
DC001070	C1S
DC001070	C1S
DC001070	C1S
DC001070	C1S
DC001070	C1S
DC005259	BCL2
DC005259	BCL2
DC005259	EGFR
DC005259	EGFR
DC005259	EGFR
DC005259	EGFR
DC005259	ERBB2
DC005259	ERBB2
DC005259	C1S
DC005259	C1S
DC005259	BCL2
DC005259	C1S
DC005259	C1S
DC005259	C1S
DC005259	C1S
DC005259	C1S
DC005259	C1S
DC005259	BCL2
DC005259	BCL2
DC005259	EGFR
DC005259	EGFR
DC005259	EGFR
DC005259	EGFR
DC005259	ERBB2
DC005259	ERBB2
DC005259	C1S
DC005259	C1S
DC005259	BCL2
DC005259	C1S
DC005259	C1S
DC005259	C1S
DC005259	C1S
DC005259	C1S
DC005259	C1S
DC003186	BIRC5
DC003186	BIRC5
DC001367	ABCB1
DC001367	ABCB1
DC003262	BRCA1
DC003262	CD3EAP
DC003262	KRAS
DC003262	GALNT14
DC003262	BCL2
DC003262	C1S
DC003262	EGFR
DC003262	BRCA1
DC005636	BRCA1
DC005636	KRAS
DC005636	KRAS
DC005636	BRCA1
DC005636	RRM1
DC005636	RRM1
DC005636	EGFR
DC005636	ERCC1
DC005636	KRAS
DC005636	EGFR
DC005636	BRCA1
DC002701	EGFR
DC002701	PIK3CA
DC002701	KRAS
DC002701	KRAS
DC002701	KRAS
DC002701	KRAS
DC002701	KRAS
DC002701	ATP7A
DC002701	ATP7A
DC002701	ABCB1
DC002701	ABCG2
DC005658	NFKB1
DC005658	PSMB10
DC005658	ABCB1
DC005658	PSMB4
DC005658	ABCB1
DC005658	ATP7A
DC005658	ABCB1
DC005665	NFKB1
DC005665	PSMB10
DC005665	PSMB4
DC005665	NFKB1
DC005665	PSMB10
DC005665	PSMB4
DC005665	NFKB1
DC005665	PSMB10
DC005665	PSMB4
DC005733	ABCB1
DC005733	ABCB1
DC005743	BRCA1
DC005743	RRM1
DC002765	ATP7A
DC002765	ABCB1
DC005840	BCL2
DC005840	ABCG2
DC005840	ERBB2
DC005840	PTGS2
DC005840	BCL2
DC005840	EGFR
DC005840	C1S
DC005840	BCL2
DC005840	C1S
DC005840	ABCG2
DC005840	BRCA1
DC005840	BRCA1
DC005840	EGFR
DC005840	EGFR
DC005840	BRCA1
DC005840	ERCC1
DC005840	EGFR
DC005840	IGFBP3
DC005840	EGFR
DC005840	BRCA1
DC005840	BRCA1
DC005843	ABCG2
DC005843	ABCG2
DC005843	BRCA1
DC005843	BRCA1
DC005843	BCL2
DC005843	BCL2
DC005843	ABCB1
DC005843	ABCB1
DC005843	BRCA1
DC001584	ESR1
DC005954	ABCB1
DC005954	ABCB1
DC000099	NFKB1
DC000099	PSMB10
DC000099	PSMB4
DC000099	NFKB1
DC000099	PSMB10
DC000099	PSMB4
DC004178	KDR
DC004178	KDR
DC004178	ABCB1
DC000370	IL8
DC000370	FCGR1A
DC000190	BCL2
DC000190	BRCA1
DC000190	PSMB10
DC000190	PSMB10
DC000190	CMPK1
DC000190	ABCB1
DC000190	PSMB4
DC000190	PSMB4
DC000190	CMPK1
DC000190	ABCB1
DC000190	ABCB1
DC000248	PTEN
DC000248	BCL2
DC000248	BCL2
DC000248	BRCA1
DC000248	EGFR
DC000248	KRAS
DC000248	KRAS
DC000248	DSCAM
DC000248	DSCAM
DC000248	KRAS
DC000248	KRAS
DC000248	KRAS
DC000248	C1S
DC000248	C1S
DC000248	C1S
DC000248	BCL2
DC000248	BCL2
DC000248	C1S
DC000248	C1S
DC000248	C1S
DC000248	C1S
DC000248	C1S
DC000248	ABCB1
DC000248	KRAS
DC000248	BRCA1
DC000248	BRCA1
DC000340	BCL2
DC000340	ABCB1
DC000340	ABCB1
DC000340	ABCB1
DC000340	ABCB1
DC000340	BRCA1
DC000340	BRCA1
DC000212	NFKB1
DC004057	C1S
DC004057	C1S
DC004057	ABCB1
DC004057	ABCC1
DC004057	ABCG2
DC004057	ABCC2
DC004057	CBR1
DC006480	ABCG2
DC006480	BRCA1
DC006857	ATM
DC006857	BRCA1
DC006857	KDR
DC006857	KDR
DC000099	NFKB1
DC000099	PSMB10
DC000099	PSMB4
DC006115	BCL2
DC006115	BRCA1
DC006115	CD3EAP
DC006115	KRAS
DC006115	GALNT14
DC006115	EGFR
DC006115	BRCA1
DC006122	KDR
DC006126	KDR
DC006126	KDR
DC006126	CYP3A5
DC006126	KIT
DC006126	MAPK11
DC006126	CSF1R
DC006126	MAPK11
DC006126	MAPK11
DC006126	KDR
DC006126	FLT3
DC006126	FLT3
DC006126	FLT3
DC006130	BCL2
DC006130	BCL2
DC006130	EGFR
DC006130	EGFR
DC006130	ERBB2
DC006130	ERBB2
DC006130	EGFR
DC006130	EGFR
DC006130	C1S
DC006130	C1S
DC006130	C1S
DC006130	C1S
DC006130	C1S
DC006130	C1S
DC006130	BCL2
DC006130	C1S
DC006130	C1S
DC006130	C1S
DC006130	C1S
DC006130	C1S
DC006130	C1S
DC006130	ABCB1
DC006130	ABCC1
DC006130	ABCG2
DC006130	ABCC2
DC006130	CBR1
DC006130	CBR1
DC006130	CBR1
DC006130	CBR1
DC006130	CBR1
DC006130	BCL2
DC006130	CBR1
DC006130	CBR1
DC006130	CBR1
DC006130	CBR1
DC006130	CBR1
DC006130	CBR1
DC006130	CYP3A4
DC006130	CYP3A4
DC006130	CYP3A5
DC006130	CYP1B1
DC006130	BCL2
DC006130	SOD2
DC006130	NR1I2
DC006130	MAP4
DC006130	MAP2
DC006130	MAPT
DC006130	ABCB1
DC006130	ABCC1
DC006130	ABCG2
DC006130	ABCC2
DC006130	EGFR
DC006130	EGFR
DC006130	CYP2B6
DC006130	CYP2B6
DC006130	CYP2B6
DC006130	CYP2B6
DC006130	CYP2B6
DC006130	CYP2B6
DC006130	CYP2B6
DC006130	CYP2B6
DC006130	CYP2B6
DC006130	ABCB1
DC006130	ABCG2
DC006200	EGFR
DC006200	KIT
DC006200	ABCB1
DC006200	ABCB1
DC006200	EGFR
DC006200	EGFR
DC001507	KDR
DC001507	KDR
DC001507	CMPK1
DC001507	FLT1
DC001507	FLT1
DC001507	FLT1
DC001507	CMPK1
DC001507	MAPK10
DC001507	MAPK10
DC001507	MAPK10
DC001507	CMPK1
DC001507	RRM1
DC001507	MAPK12
DC001507	KDR
DC006524	ESR1
DC006524	ESR2
DC000370	IL8
DC000370	FCGR1A
DC005336	C1S
DC005336	C1S
DC005336	C1S
DC005336	C1S
DC005336	C1S
DC005336	ABCB1
DC005336	CYP3A4
DC005336	NR1I2
DC005336	ABCB1
DC005336	CYP2B6
DC005336	CYP2B6
DC005336	ABCB1
DC004834	PTEN
DC004834	EGFR
DC004834	KRAS
DC004834	KRAS
DC004834	DSCAM
DC004834	KRAS
DC004834	KRAS
DC004834	C1S
DC004834	C1S
DC004834	C1S
DC004834	BCL2
DC004834	C1S
DC004834	C1S
DC004834	C1S
DC004834	C1S
DC004834	C1S
DC004834	KRAS
DC004844	ABCB1
DC004844	ABCB1
DC004844	ABCG2
DC004857	CDK9
DC004857	CYP3A4
DC004857	ABCB1
DC004857	ABCC1
DC004857	SLCO1B3
DC004857	ABCG2
DC004857	ABCG2
DC004857	ABCC2
DC004857	ERCC1
DC004857	IGFBP3
DC004857	CYP2B6
DC004857	ABCB1
DC004857	ABCG2
DC004857	ABCG2
DC004934	FLT3
DC004934	FLT3
DC001228	C1S
DC001228	C1S
DC001228	C1S
DC001228	RRM1
DC000366	RRM1
DC002672	CYP3A4
DC002672	CYP3A5
DC002672	BCL2
DC002672	SOD2
DC002672	NR1I2
DC002672	MAP4
DC002672	MAP2
DC002672	MAPT
DC002672	SLCO1B3
DC002672	ATP7A
DC002672	ATP7A
DC002672	ATP7A
DC002672	CYP2B6
DC002672	CYP2B6
DC004989	CYP3A4
DC004989	CYP2C19
DC004989	ABCB1
DC004989	ABCG2
DC004989	ABCB1
DC004989	ABCB1
DC004989	ABCB1
DC004989	CYP2B6
DC004989	CYP2B6
DC004989	CYP2B6
DC004989	CYP2B6
DC004965	CBR1
DC000772	ABCG2
DC000772	TOP1
DC000772	PTEN
DC000772	IGFBP3
DC000772	EGFR
DC000772	CYP3A4
DC000772	ABCG2
DC000772	GALNT14
DC000772	KRAS
DC000772	KRAS
DC000772	C1S
DC000772	C1S
DC000772	C1S
DC000772	ABCB1
DC000772	ABCC1
DC000772	C1S
DC000772	ABCG2
DC000772	ABCG2
DC000772	ABCC2
DC000772	KRAS
DC000772	EGFR
DC000772	ERCC1
DC000772	ERCC1
DC000772	EGFR
DC000772	EGFR
DC000772	KRAS
DC000772	EGFR
DC000772	KRAS
DC001473	HTRA1
DC001473	ABCG2
DC001473	ABCG2
DC001473	ABCG2
DC001473	BRCA1
DC001473	PTGS2
DC001473	TOP1
DC001473	BCL2
DC001473	IGFBP3
DC001473	CYP3A4
DC001473	ABCG2
DC001473	BRCA1
DC001473	BRCA1
DC001473	BRCA1
DC001473	BRCA1
DC001473	ERCC1
DC001473	ERCC1
DC001473	ERCC1
DC001473	ERCC1
DC001473	BRCA1
DC004345	CYP2C19
DC004345	ABCB1
DC004345	ABCB1
DC001506	BRCA1
DC001506	IL8
DC001506	FCGR1A
DC001506	KRAS
DC001506	BCL2
DC001506	EGFR
DC001506	BRCA1
DC000307	BCL2
DC000307	BCL2
DC000307	BRCA1
DC000616	BCL2
DC000616	ERBB2
DC000616	EGFR
DC000616	C1S
DC000616	C1S
DC000616	C1S
DC000616	C1S
DC000616	C1S
DC000616	C1S
DC000616	BCL2
DC000616	C1S
DC000616	C1S
DC000616	C1S
DC000616	C1S
DC000616	C1S
DC000616	C1S
DC000616	ABCB1
DC000616	ABCC1
DC000616	ABCG2
DC000616	ABCC2
DC000616	CBR1
DC000616	CBR1
DC000616	CBR1
DC000616	CBR1
DC000616	CBR1
DC000616	BCL2
DC000616	CBR1
DC000616	CBR1
DC000616	CBR1
DC000616	CBR1
DC000616	CBR1
DC000616	CBR1
DC000616	CYP3A4
DC000616	CYP3A4
DC000616	CYP3A5
DC000616	CYP1B1
DC000616	BCL2
DC000616	SOD2
DC000616	NR1I2
DC000616	MAP4
DC000616	MAP2
DC000616	MAPT
DC000616	ABCB1
DC000616	ABCC1
DC000616	ABCG2
DC000616	ABCC2
DC000616	EGFR
DC000616	CYP2B6
DC000616	CYP2B6
DC000616	CYP2B6
DC000616	CYP2B6
DC000616	CYP2B6
DC000616	CYP2B6
DC000616	CYP2B6
DC000616	CYP2B6
DC000616	CYP2B6
DC000616	ABCB1
DC000616	ABCG2
DC000242	ABCG2
DC000242	BRCA1
DC000249	BRCA1
DC001551	CBR1
DC001551	CBR1
DC001551	CBR1
DC001551	CBR1
DC001551	BCL2
DC001551	CBR1
DC001551	CBR1
DC001551	CBR1
DC001551	CBR1
DC001551	CBR1
DC001551	CBR1
DC001551	CBR1
DC001551	CYP3A4
DC001551	CYP3A4
DC001551	CYP3A5
DC001551	BCL2
DC001551	SOD2
DC001551	NR1I2
DC001551	MAP4
DC001551	MAP2
DC001551	MAPT
DC001551	ABCB1
DC001551	ABCC1
DC001551	SLCO1B3
DC001551	ABCG2
DC001551	ABCC2
DC001551	ATP7A
DC001551	ATP7A
DC001551	ATP7A
DC001551	ATP7A
DC001551	ATP7A
DC001551	ABCB1
DC001551	ABCG2
DC001551	CYP2B6
DC001551	CYP2B6
DC001551	CYP2B6
DC001551	CYP2B6
DC001551	CYP2B6
DC001551	CYP2B6
DC001551	CYP2B6
DC001551	CYP2B6
DC001551	CYP2B6
DC001551	ABCB1
DC001551	ABCG2
DC000649	BCL2
DC000649	ERBB2
DC000649	EGFR
DC000652	ABCG2
DC000652	BCL2
DC000652	CBR1
DC000713	HTRA1
DC000713	ABCG2
DC000713	TOP1
DC000713	IGFBP3
DC000713	CYP3A4
DC000713	ABCG2
DC000713	ERCC1
DC000713	ERCC1
DC000275	CYP2D6
DC000275	ABCB1
DC000275	KRAS
DC000275	KRAS
DC000297	ERBB2
DC000297	EGFR
DC000297	C1S
DC000297	C1S
DC000297	C1S
DC000297	ABCB1
DC000297	BRCA1
DC000297	EGFR
DC000297	EGFR
DC000297	EGFR
DC000328	BCL2
DC000328	BCL2
DC000328	C1S
DC000328	EGFR
DC000328	BRCA1
DC001575	ABCG2
DC001575	TOP1
DC001575	IGFBP3
DC001575	CYP3A4
DC001575	ABCG2
DC001575	ERCC1
DC001575	ERCC1
DC001584	ESR1
DC000725	PTGS2
DC000754	BCL2
DC000754	BCL2
DC000754	EGFR
DC000754	EGFR
DC000754	ERBB2
DC000754	ERBB2
DC000754	EGFR
DC000754	EGFR
DC000754	KDR
DC000754	ABCB1
DC000754	C1S
DC000754	C1S
DC000754	C1S
DC000754	C1S
DC000754	C1S
DC000754	C1S
DC000754	BCL2
DC000754	C1S
DC000754	C1S
DC000754	C1S
DC000754	C1S
DC000754	C1S
DC000754	C1S
DC000754	ABCB1
DC000754	ABCC1
DC000754	ABCG2
DC000754	ABCC2
DC000754	CBR1
DC000754	CBR1
DC000754	CBR1
DC000754	CBR1
DC000754	CBR1
DC000754	BCL2
DC000754	CBR1
DC000754	CBR1
DC000754	CBR1
DC000754	CBR1
DC000754	CBR1
DC000754	CBR1
DC000754	CYP3A4
DC000754	CYP3A4
DC000754	CYP3A5
DC000754	CYP1B1
DC000754	BCL2
DC000754	SOD2
DC000754	NR1I2
DC000754	MAP4
DC000754	MAP2
DC000754	MAPT
DC000754	ABCB1
DC000754	ABCC1
DC000754	ABCG2
DC000754	ABCC2
DC000754	KDR
DC000754	EGFR
DC000754	EGFR
DC000754	EGFR
DC000754	CYP2B6
DC000754	CYP2B6
DC000754	CYP2B6
DC000754	CYP2B6
DC000754	CYP2B6
DC000754	CYP2B6
DC000754	CYP2B6
DC000754	CYP2B6
DC000754	CYP2B6
DC000754	ABCB1
DC000754	ABCG2
DC000755	HTRA1
DC000755	ABCG2
DC000755	TOP1
DC000755	IGFBP3
DC000755	CYP3A4
DC000755	ABCG2
DC000813	EGFR
DC000813	PIK3CA
DC000813	KRAS
DC000813	KRAS
DC000813	KRAS
DC000813	KRAS
DC000813	KRAS
DC000813	ATP7A
DC001728	BRCA1
DC001728	RRM1
DC001728	ERCC1
DC000834	BRCA1
DC000834	BCL2
DC000834	BCL2
DC000834	ESR1
DC000859	ABCB1
DC000859	ABCC1
DC000859	CBR1
DC000859	ABCG2
DC000859	ABCC2
DC000859	ABCB1
DC000859	ABCB1
DC000859	ABCB1
DC000859	ABCB1
DC000859	ABCG2
DC000859	ABCG2
DC000891	ABCG2
DC000891	PTGS2
DC000891	PTEN
DC000891	BCL2
DC000891	BRCA1
DC000891	EGFR
DC000891	GALNT14
DC000891	KRAS
DC000891	KRAS
DC000891	KRAS
DC000891	BRCA1
DC000891	BRCA1
DC000891	BRCA1
DC000891	EGFR
DC000891	BRCA1
DC000891	ERCC1
DC000891	ERCC1
DC000891	ERCC1
DC000891	ERCC1
DC000891	EGFR
DC000891	EGFR
DC000891	EGFR
DC000891	KRAS
DC000891	EGFR
DC000891	BRCA1
DC000891	BRCA1
DC000898	C1S
DC000898	C1S
DC000898	C1S
DC000898	C1S
DC000898	C1S
DC000898	ABCB1
DC000898	CYP3A4
DC000898	NR1I2
DC000898	ABCB1
DC000898	CYP2B6
DC000898	CYP2B6
DC000898	ABCB1
DC001786	PSMB10
DC001786	PSMB4
DC001808	BCL2
DC001808	EGFR
DC001808	ERBB2
DC001808	ERBB2
DC001808	BCL2
DC001808	EGFR
DC001808	C1S
DC001808	C1S
DC001808	C1S
DC001808	C1S
DC001808	C1S
DC001808	BCL2
DC001808	C1S
DC001808	C1S
DC001808	C1S
DC001808	C1S
DC001808	C1S
DC001808	C1S
DC001808	C1S
DC001808	ABCG2
DC001808	CYP3A4
DC001808	CYP3A4
DC001808	CYP3A5
DC001808	BCL2
DC001808	SOD2
DC001808	NR1I2
DC001808	MAP4
DC001808	MAP2
DC001808	MAPT
DC001808	SLCO1B3
DC001808	ABCG2
DC001808	ATP7A
DC001808	ATP7A
DC001808	ATP7A
DC001808	ATP7A
DC001808	ABCG2
DC001808	EGFR
DC001808	EGFR
DC001808	ERCC1
DC001808	EGFR
DC001808	IGFBP3
DC001808	CYP2B6
DC001808	CYP2B6
DC001808	CYP2B6
DC001808	ABCG2
DC001808	EGFR
DC001808	MAP4
DC001830	KRAS
DC001830	RRM1
DC001830	ABCB1
DC001830	KRAS
DC001830	EGFR
DC001830	KRAS
DC001830	KRAS
DC001841	HTRA1
DC001841	ABCG2
DC001841	PTGS2
DC001841	BCL2
DC001841	BRCA1
DC001841	BRCA1
DC001841	BRCA1
DC001841	ERCC1
DC001841	IGFBP3
DC001841	BRCA1
DC000204	CBR1
DC000204	CBR1
DC000204	CBR1
DC000204	BCL2
DC000204	CBR1
DC000204	CBR1
DC000204	CBR1
DC000204	CBR1
DC000204	CBR1
DC000204	CYP2B6
DC000204	CYP2B6
DC001975	BCL2
DC001975	EGFR
DC001975	ERBB2
DC001975	PIK3CA
DC001975	KRAS
DC001975	KRAS
DC001975	KRAS
DC001975	KRAS
DC001975	KRAS
DC001975	ATP7A
DC001975	ABCB1
DC000971	ABCG2
DC000971	PTEN
DC000971	BCL2
DC000971	BRCA1
DC000971	EGFR
DC000971	DSCAM
DC000971	GALNT14
DC000971	KRAS
DC000971	KRAS
DC000971	C1S
DC000971	BCL2
DC000971	ABCB1
DC000971	ABCG2
DC000971	BRCA1
DC000971	BRCA1
DC000971	EGFR
DC000971	BRCA1
DC000971	EGFR
DC000971	KRAS
DC000971	EGFR
DC000971	BRCA1
DC000971	BRCA1
DC002044	BCL2
DC002044	EGFR
DC002044	ERBB2
DC002044	C1S
DC002044	C1S
DC002044	C1S
DC002044	C1S
DC002044	C1S
DC002044	BCL2
DC002044	C1S
DC002044	C1S
DC002044	C1S
DC002044	C1S
DC002044	C1S
DC002044	C1S
DC002044	ABCB1
DC002044	ABCC1
DC002044	C1S
DC002044	ABCG2
DC002044	ABCC2
DC002044	CBR1
DC002044	CBR1
DC002044	CBR1
DC002044	CBR1
DC002044	BCL2
DC002044	CBR1
DC002044	CBR1
DC002044	CBR1
DC002044	CBR1
DC002044	CBR1
DC002044	CBR1
DC002044	CBR1
DC002044	CYP3A4
DC002044	CYP3A4
DC002044	CYP3A5
DC002044	BCL2
DC002044	SOD2
DC002044	NR1I2
DC002044	MAP4
DC002044	MAP2
DC002044	MAPT
DC002044	ABCB1
DC002044	ABCC1
DC002044	SLCO1B3
DC002044	ABCG2
DC002044	ABCC2
DC002044	ATP7A
DC002044	ATP7A
DC002044	ATP7A
DC002044	ATP7A
DC002044	ATP7A
DC002044	ABCB1
DC002044	ABCG2
DC002044	EGFR
DC002044	CYP2B6
DC002044	CYP2B6
DC002044	CYP2B6
DC002044	CYP2B6
DC002044	CYP2B6
DC002044	CYP2B6
DC002044	CYP2B6
DC002044	CYP2B6
DC002044	CYP2B6
DC002044	ABCB1
DC002044	ABCG2
DC001030	ERCC1
DC001030	ERCC1
DC001044	CBR1
DC001044	CBR1
DC001044	CBR1
DC001044	CBR1
DC001044	CBR1
DC001044	CBR1
DC001044	ABCB1
DC001044	ABCB1
DC001044	CYP3A4
DC001044	CYP3A4
DC001044	NR1I2
DC001044	NR1I2
DC001044	ABCB1
DC001044	ABCB1
DC001044	ABCB1
DC001044	ABCC1
DC001044	ABCG2
DC001044	ABCC2
DC001044	CYP2B6
DC001044	CYP2B6
DC001044	CYP2B6
DC001044	CYP2B6
DC001044	CYP2B6
DC001044	CYP2B6
DC001044	CYP2B6
DC001044	CYP2B6
DC001044	CYP2B6
DC001044	ABCB1
DC001044	ABCB1
DC001044	ABCB1
DC001044	ABCB1
DC001044	ABCB1
DC001044	ABCG2
DC002327	PSMB10
DC002327	PSMB4
DC002437	ABCB1
DC002437	ABCB1
DC002437	CYP2B6
DC002437	ABCB1
DC002437	ABCB1
DC002405	ABCG2
DC002405	BRCA1
DC002405	KRAS
DC002405	KRAS
DC002405	BRCA1
DC002405	RRM1
DC002405	ABCB1
DC002405	EGFR
DC002405	ERCC1
DC002405	KRAS
DC002405	EGFR
DC002405	BRCA1
DC000652	ABCG2
DC000652	BCL2
DC000652	CBR1
DC001950	DAPK1
DC001950	BCL2
DC001950	BRCA1
DC001950	ABCB1
DC001950	PARP1
DC001950	BRCA1
DC002209	ABCG2
DC002209	BRCA1
DC002209	PTGS2
DC002209	BCL2
DC002209	BCL2
DC002209	BCL2
DC002209	BCL2
DC002209	ATP7A
DC002209	ABCG2
DC002209	BRCA1
DC002209	BRCA1
DC002209	BRCA1
DC002209	BRCA1
DC002209	ERCC1
DC002209	ERCC1
DC002209	ERCC1
DC002209	ERCC1
DC002209	BRCA1
DC002209	MAP4
DC001201	ABCB1
DC001228	C1S
DC001228	C1S
DC001228	C1S
DC001228	RRM1
DC000277	RRM1
DC000307	BCL2
DC000307	BCL2
DC000307	BRCA1
DC002689	BCL2
DC002689	BCL2
DC002689	EGFR
DC002689	ERBB2
DC002689	ERBB2
DC002689	BCL2
DC002689	BCL2
DC002689	EGFR
DC002689	C1S
DC002689	C1S
DC002689	C1S
DC002689	C1S
DC002689	C1S
DC002689	BCL2
DC002689	BCL2
DC002689	C1S
DC002689	C1S
DC002689	C1S
DC002689	C1S
DC002689	C1S
DC002689	C1S
DC002689	C1S
DC002689	C1S
DC002689	C1S
DC002689	C1S
DC002689	C1S
DC002689	ATP7A
DC002689	ATP7A
DC002689	MAP4
DC001328	KIT
DC001328	KDR
DC001328	PDGFRB
DC001328	MAPK8
DC001328	CYP3A4
DC001328	ABCG2
DC001328	KDR
DC001328	KDR
DC001328	FLT1
DC001328	FLT1
DC001328	MAPK10
DC001328	MAPK10
DC001328	KDR
DC001328	ERCC1
DC001328	ERCC1
DC001328	IGFBP3
DC001328	IGFBP3
DC001328	MAPK12
DC000220	ERBB2
DC001330	ATP7A
DC001330	ATP7A
DC001330	ATP7A
DC001330	ATP7A
DC000384	BRCA1
DC000384	RRM1
DC000384	BRCA1
DC000384	RRM1
DC000384	BRCA1
DC000384	RRM1
DC002745	BRCA1
DC002745	ABCB1
DC002745	BRCA1
DC002745	ABCB1
DC002765	ATP7A
DC002765	ABCB1
DC002846	CBR1
DC002846	CBR1
DC002846	CBR1
DC002846	CBR1
DC002846	ABCG2
DC002846	CYP3A4
DC002846	CYP3A4
DC002846	ABCB1
DC002846	ABCC1
DC002846	ABCG2
DC002846	ABCG2
DC002846	ABCC2
DC002846	ERCC1
DC002846	IGFBP3
DC002846	CYP2B6
DC002846	CYP2B6
DC002846	CYP2B6
DC002846	CYP2B6
DC002846	CYP2B6
DC002846	CYP2B6
DC002846	CYP2B6
DC002846	ABCB1
DC002846	ABCG2
DC002846	ABCG2
DC002846	ABCG2
DC002079	ABCG2
DC002079	PTGS2
DC002079	BCL2
DC002079	BRCA1
DC002079	BRCA1
DC002079	BRCA1
DC002079	BRCA1
DC002079	ERCC1
DC002079	ERCC1
DC002079	ERCC1
DC002079	ERCC1
DC002079	BRCA1
DC002885	CBR1
DC002885	CYP2B6
DC000133	BCL2
DC000133	BCL2
DC000133	C1S
DC000133	EGFR
DC000133	BRCA1
DC000566	BCL2
DC000566	EGFR
DC000566	ERBB2
DC000566	CYP3A4
DC000566	CYP3A5
DC000566	BCL2
DC000566	SOD2
DC000566	NR1I2
DC000566	MAP4
DC000566	MAP2
DC000566	MAPT
DC000566	SLCO1B3
DC000566	ATP7A
DC000566	ATP7A
DC000566	ATP7A
DC000566	EGFR
DC000566	CYP2B6
DC000566	CYP2B6
DC000581	C1S
DC000581	C1S
DC000581	C1S
DC000581	C1S
DC000581	C1S
DC000581	C1S
DC000581	ABCB1
DC000581	ABCB1
DC000581	ABCC1
DC000581	ABCG2
DC000581	ABCC2
DC000581	CBR1
DC000581	CBR1
DC000581	CBR1
DC000581	CBR1
DC000581	CBR1
DC000581	ABCB1
DC000581	CYP3A4
DC000581	CYP3A4
DC000581	NR1I2
DC000581	ABCB1
DC000581	ABCB1
DC000581	ABCC1
DC000581	ABCG2
DC000581	ABCC2
DC000581	CYP2B6
DC000581	CYP2B6
DC000581	CYP2B6
DC000581	CYP2B6
DC000581	CYP2B6
DC000581	CYP2B6
DC000581	CYP2B6
DC000581	ABCB1
DC000581	ABCB1
DC000581	ABCB1
DC000581	ABCG2
DC002977	BCL2
DC002977	BCL2
DC002977	ABCG2
DC002977	EGFR
DC002977	ERBB2
DC002977	BRCA1
DC002977	BCL2
DC002977	BCL2
DC002977	C1S
DC002977	C1S
DC002977	C1S
DC002977	C1S
DC002977	C1S
DC002977	BCL2
DC002977	BCL2
DC002977	C1S
DC002977	C1S
DC002977	C1S
DC002977	C1S
DC002977	C1S
DC002977	C1S
DC002977	ABCB1
DC002977	ABCB1
DC002977	ABCC1
DC002977	C1S
DC002977	ABCG2
DC002977	ABCC2
DC002977	CBR1
DC002977	CBR1
DC002977	CBR1
DC002977	CBR1
DC002977	BCL2
DC002977	BCL2
DC002977	CBR1
DC002977	CBR1
DC002977	CBR1
DC002977	CBR1
DC002977	CBR1
DC002977	CBR1
DC002977	ABCB1
DC002977	CBR1
DC002977	CYP3A4
DC002977	CYP3A4
DC002977	CYP3A5
DC002977	BCL2
DC002977	BCL2
DC002977	SOD2
DC002977	NR1I2
DC002977	MAP4
DC002977	MAP2
DC002977	MAPT
DC002977	ABCB1
DC002977	ABCB1
DC002977	ABCC1
DC002977	SLCO1B3
DC002977	ABCG2
DC002977	ABCC2
DC002977	ATP7A
DC002977	ATP7A
DC002977	ATP7A
DC002977	ATP7A
DC002977	ATP7A
DC002977	ABCB1
DC002977	ABCB1
DC002977	ABCG2
DC002977	BRCA1
DC002977	EGFR
DC002977	CYP2B6
DC002977	CYP2B6
DC002977	CYP2B6
DC002977	CYP2B6
DC002977	CYP2B6
DC002977	CYP2B6
DC002977	CYP2B6
DC002977	CYP2B6
DC002977	CYP2B6
DC002977	ABCB1
DC002977	ABCB1
DC002977	ABCB1
DC002977	ABCG2
DC002977	BRCA1
DC002983	ABCG2
DC002983	BCL2
DC002983	BRCA1
DC002983	BRCA1
DC002983	BRCA1
DC002983	ERCC1
DC002983	IGFBP3
DC002983	BRCA1
DC001413	BCL2
DC001413	ERBB2
DC001413	EGFR
DC007046	BCL2
DC007046	EGFR
DC007046	ERBB2
DC007046	C1S
DC007046	C1S
DC007046	C1S
DC007046	BCL2
DC007046	C1S
DC007046	C1S
DC007046	C1S
DC007046	C1S
DC007046	C1S
DC007046	C1S
DC000699	PSMB10
DC000699	ABCB1
DC000699	ABCB1
DC000699	PSMB4
DC000699	ABCB1
DC000699	ABCB1
DC001093	BCL2
DC001093	ATP7A
DC001093	ATP7A
DC001093	ATP7A
DC001093	ABL1
DC001093	ATP7A
DC001093	ABCB1
DC004598	ATP7A
DC004598	ABCB1
DC004719	BRCA1
DC004719	KRAS
DC004719	KRAS
DC004719	EGFR
DC004719	BRCA1
DC003082	ABCB1
DC003082	CSF1R
DC003082	ABCB1
DC003276	ATP7A
DC003276	ABCB1
DC007060	BIRC5
DC000713	HTRA1
DC000713	ABCG2
DC000713	TOP1
DC000713	IGFBP3
DC000713	CYP3A4
DC000713	ABCG2
DC000713	ERCC1
DC000713	ERCC1
DC006865	BCL2
DC006865	EGFR
DC006865	ERBB2
DC006865	C1S
DC006865	C1S
DC006865	BCL2
DC006865	C1S
DC006865	C1S
DC006865	C1S
DC006865	C1S
DC006865	C1S
DC006865	C1S
DC006327	C1S
DC006327	C1S
DC006327	C1S
DC006327	ABCB1
DC006327	CBR1
DC006327	CBR1
DC006327	CBR1
DC006327	ABCB1
DC006327	ABCB1
DC006577	ABCG2
DC006577	TOP1
DC006577	KIT
DC006577	IGFBP3
DC006577	KDR
DC006577	PDGFRB
DC006577	CYP3A4
DC006577	CYP3A5
DC006577	KIT
DC006577	PLCB1
DC006577	CSF1R
DC006577	PDGFRA
DC006577	PDGFRB
DC006577	ABCG2
DC006577	KDR
DC006577	KDR
DC006577	KDR
DC006577	ABCB1
DC006577	KDR
DC006577	FLT1
DC006577	FLT1
DC006577	FLT1
DC006577	ABCB1
DC006577	FLT1
DC006577	KDR
DC006577	ERCC1
DC006577	ERCC1
DC006577	ERCC1
DC006577	ERCC1
DC006577	IGFBP3
DC001975	BCL2
DC001975	EGFR
DC001975	ERBB2
DC001975	PIK3CA
DC001975	KRAS
DC001975	KRAS
DC001975	KRAS
DC001975	KRAS
DC001975	KRAS
DC001975	ATP7A
DC001975	ABCB1
DC000370	IL8
DC000370	FCGR1A
DC000370	IL8
DC000370	FCGR1A
DC001057	ABCG2
DC001057	PTGS2
DC001057	PTEN
DC001057	BCL2
DC001057	BRCA1
DC001057	EGFR
DC001057	GALNT14
DC001057	KRAS
DC001057	KRAS
DC001057	KRAS
DC001057	C1S
DC001057	BCL2
DC001057	ABCG2
DC001057	BRCA1
DC001057	BRCA1
DC001057	BRCA1
DC001057	EGFR
DC001057	BRCA1
DC001057	ERCC1
DC001057	ERCC1
DC001057	ERCC1
DC001057	ERCC1
DC001057	EGFR
DC001057	EGFR
DC001057	EGFR
DC001057	KRAS
DC001057	EGFR
DC001057	BRCA1
DC001057	BRCA1
DC000594	KRAS
DC000594	EGFR
DC000594	KRAS
DC001551	CBR1
DC001551	CBR1
DC001551	CBR1
DC001551	CBR1
DC001551	BCL2
DC001551	CBR1
DC001551	CBR1
DC001551	CBR1
DC001551	CBR1
DC001551	CBR1
DC001551	CBR1
DC001551	CBR1
DC001551	CYP3A4
DC001551	CYP3A4
DC001551	CYP3A5
DC001551	BCL2
DC001551	SOD2
DC001551	NR1I2
DC001551	MAP4
DC001551	MAP2
DC001551	MAPT
DC001551	ABCB1
DC001551	ABCC1
DC001551	SLCO1B3
DC001551	ABCG2
DC001551	ABCC2
DC001551	ATP7A
DC001551	ATP7A
DC001551	ATP7A
DC001551	ATP7A
DC001551	ATP7A
DC001551	ABCB1
DC001551	ABCG2
DC001551	CYP2B6
DC001551	CYP2B6
DC001551	CYP2B6
DC001551	CYP2B6
DC001551	CYP2B6
DC001551	CYP2B6
DC001551	CYP2B6
DC001551	CYP2B6
DC001551	CYP2B6
DC001551	ABCB1
DC001551	ABCG2
DC000794	KDR
DC000794	FLT1
DC001172	HTRA1
DC001172	ABCG2
DC001172	PTGS2
DC001172	BCL2
DC001172	BRCA1
DC001172	BRCA1
DC001172	BRCA1
DC001172	BRCA1
DC001172	ERCC1
DC001172	ERCC1
DC001172	ERCC1
DC001172	ERCC1
DC001172	BRCA1
DC001172	HTRA1
DC001172	ABCG2
DC001172	PTGS2
DC001172	BCL2
DC001172	BRCA1
DC001172	BRCA1
DC001172	BRCA1
DC001172	BRCA1
DC001172	ERCC1
DC001172	ERCC1
DC001172	ERCC1
DC001172	ERCC1
DC001172	BRCA1
DC002104	RRM1
DC000096	KIT
DC000096	BCL2
DC000096	BCL2
DC000096	BCL2
DC000096	BCL2
DC000096	KDR
DC000096	PDGFRB
DC000096	MAPK8
DC000096	CYP3A4
DC000096	CYP3A5
DC000096	ABCB1
DC000096	ABCB1
DC000096	ABCB1
DC000096	ABCB1
DC000096	BRCA1
DC000096	BRCA1
DC000096	BRCA1
DC001340	KDR
DC001340	CMPK1
DC001340	FLT1
DC001340	FLT1
DC001340	CMPK1
DC001340	KDR
DC005362	CYP2B6
DC004428	MTOR
DC004428	KRAS
DC004428	KRAS
DC004428	AKT1
DC004428	MTOR
DC002178	ABCG2
DC002178	CBR1
DC002178	BCL2
DC002178	CBR1
DC002178	CBR1
DC002178	CBR1
DC002178	CYP2B6
DC002178	CYP2B6
DC002178	CYP2B6
DC002178	CYP2B6
DC002178	ABCB1
DC002178	ABCG2
DC004637	IL2RB
DC004637	IL2RG
DC004637	FCGR1A
DC004637	ABCB1
DC003321	CBR1
DC003321	CBR1
DC003321	CBR1
DC003321	CBR1
DC003321	CBR1
DC003321	ABCB1
DC003321	CYP3A4
DC003321	CYP3A4
DC003321	NR1I2
DC003321	ABCB1
DC003321	ABCB1
DC003321	ABCC1
DC003321	ABCG2
DC003321	ABCC2
DC003321	CYP2B6
DC003321	CYP2B6
DC003321	CYP2B6
DC003321	CYP2B6
DC003321	CYP2B6
DC003321	CYP2B6
DC003321	CYP2B6
DC003321	CYP2B6
DC003321	CYP2B6
DC003321	ABCB1
DC003321	ABCB1
DC003321	ABCB1
DC003321	ABCG2
DC004659	CYP2B6
DC004690	ABCB1
DC003031	CYP2B6
DC003031	CYP2B6
DC003066	ABCB1
DC003324	BRCA1
DC003324	ABCB1
DC000073	CA2
DC000073	CA2
DC003407	ABCG2
DC003407	BRCA1
DC003407	CD3EAP
DC003407	KRAS
DC003407	GALNT14
DC003407	EGFR
DC003407	BRCA1
DC003443	BRCA1
DC003509	CYP3A4
DC003509	CYP3A5
DC003509	CYP1A2
DC003509	CYP2B6
DC003509	CYP2B6
DC003509	CYP2B6
DC003509	CYP2B6
DC003509	CYP3A4
DC003509	CYP3A5
DC003509	CYP1A2
DC003509	CYP2B6
DC003509	CYP2B6
DC003509	CYP2B6
DC003509	CYP2B6
DC003566	ABCB1
DC003566	ABCB1
DC003645	CYP2B6
DC003645	CYP2B6
DC003734	IL2RB
DC003734	IL2RG
DC003734	FCGR1A
DC003875	ABCB1
DC003898	ABCG2
DC003898	CBR1
DC003898	BCL2
DC003898	CBR1
DC003898	CBR1
DC003898	CBR1
DC003898	CYP2B6
DC003898	CYP2B6
DC003898	CYP2B6
DC003898	CYP2B6
DC003898	ABCB1
DC003898	ABCG2
DC000117	CYP2B6
DC000117	CYP1A2
DC000117	CYP2B6
DC003997	CYP2B6
DC003997	CYP2B6
DC003997	CYP1A2
DC003997	CYP1A2
DC003997	CYP2B6
DC003997	CYP2B6
DC003997	CYP2B6
DC003997	ABCB1
DC004030	C1S
DC001086	CYP2B6
DC001086	CYP2B6
DC001178	C1S
DC001178	C1S
DC001178	C1S
DC001178	RRM1
DC005141	BRCA1
DC007006	CYP3A4
DC007006	CYP3A5
DC007006	ABCB1
DC007006	ABCG2
DC007029	CYP2B6
DC007146	IL8
DC007146	FCGR1A
DC007152	CA2
DC007152	CA2
DC007152	CA2
DC007152	CA2
DC005184	CA2
DC005184	CA2
DC005250	CYP2B6
DC005250	CYP2B6
DC005250	CYP2B6
DC005250	CYP2B6
DC005250	ABCB1
DC005250	ABCB1
DC005268	ABCG2
DC005314	EGFR
DC005314	BRCA1
DC005314	BCL2
DC005314	BCL2
DC005314	BRCA1
DC005314	PIK3CA
DC005314	KRAS
DC005314	KRAS
DC005314	KRAS
DC005314	KRAS
DC005314	KRAS
DC005314	KRAS
DC005314	C1S
DC005314	C1S
DC005314	BCL2
DC005314	BCL2
DC005314	C1S
DC005314	C1S
DC005314	C1S
DC005314	C1S
DC005314	C1S
DC005314	C1S
DC005314	EGFR
DC005314	BRCA1
DC005350	GALNT14
DC005350	KRAS
DC005350	ABCB1
DC005350	ABCG2
DC005362	CYP2B6
DC007178	CYP2B6
DC007178	CYP2B6
DC005450	CYP2B6
DC005450	CYP2B6
DC005523	C1S
DC005523	ABCB1
DC005523	C1S
DC007196	PDE6C
DC007196	NTRK1
DC007196	CYP3A4
DC007196	CYP3A5
DC007196	CYP2C9
DC007196	PDE6C
DC007196	NTRK1
DC007196	CYP3A4
DC007196	CYP3A5
DC007196	CYP2C9
DC005542	ABCB1
DC005542	ABCB1
DC005542	ABCC1
DC005542	C1S
DC005542	ABCG2
DC005542	ABCC2
DC005559	ABCG2
DC005559	BRCA1
DC005559	ABCB1
DC005603	CAMK2G
DC005603	CAMK2G
DC005603	ABCB1
DC005603	ABCB1
DC005540	PSMB10
DC005540	PSMB4
DC005540	NR1I2
DC002701	EGFR
DC002701	PIK3CA
DC002701	KRAS
DC002701	KRAS
DC002701	KRAS
DC002701	KRAS
DC002701	KRAS
DC002701	ATP7A
DC002701	ATP7A
DC002701	ABCB1
DC002701	ABCG2
DC005651	CYP2B6
DC005651	ABCB1
DC000406	CYP2B6
DC000406	CYP1A2
DC000406	CYP2B6
DC000406	CYP2B6
DC000406	CYP1A2
DC000406	CYP2B6
DC005715	AKT1
DC004193	ABCB1
DC000951	ABCB1
DC000951	ABCB1
DC000951	ABCB1
DC000951	ABCC1
DC000951	C1S
DC000951	ABCG2
DC000951	ABCC2
DC000951	ABCB1
DC000951	ABCB1
DC000951	ABCB1
DC000951	ABCC1
DC000951	C1S
DC000951	ABCG2
DC000951	ABCC2
DC007227	ABCB1
DC007227	ABCB1
DC005784	ABCB1
DC005804	RRM1
DC005804	ABCB1
DC005804	ABCB1
DC005804	RRM1
DC005804	ABCB1
DC000277	RRM1
DC001567	CYP3A4
DC001567	CYP3A5
DC001567	CYP2D6
DC001567	CYP2D6
DC001567	NFATC1
DC001567	ATF5
DC001567	ATF5
DC001567	ATF5
DC001567	ATF5
DC001567	ATF5
[truncated: 3,788 more rows]
