# Supplementary material for: Performance assessment of sample-specific network control methods for bulk and single-cell biological data analysis
Source: PLoS Comput Biol. 2021 May 6;17(5):e1008962. doi: 10.1371/journal.pcbi.1008962 (PMC8130943; doi:10.1371/journal.pcbi.1008962)
Supplement: S3 File — (XLSX) [file pcbi.1008962.s003.xlsx]

## Sheet: Contents of S3 file
DCDB IDc	Diseasec	Efficacyc	Stagec	Sourcec	Clinically validated anticancer activityd
DC001367	Multiple Myeloma	Efficacious	Phase 3	NCT00103506	1
DC003262	0n Small Cell Lung Cancer (NSCLC)	Efficacious	Phase 3	NCT00148798	1
DC003262	0n Small Cell Lung Cancer (NSCLC)	Efficacious	Phase 3	NCT00148798	1
DC003262	0n Small Cell Lung Cancer (NSCLC)	Efficacious	Phase 3	NCT00148798	1
DC003262	0n Small Cell Lung Cancer (NSCLC)	Efficacious	Phase 3	NCT00148798	1
DC003262	0n Small Cell Lung Cancer (NSCLC)	Efficacious	Phase 3	NCT00148798	1
DC003262	0n Small Cell Lung Cancer (NSCLC)	Efficacious	Phase 3	NCT00148798	1
DC003262	0n Small Cell Lung Cancer (NSCLC)	Efficacious	Phase 3	NCT00148798	1
DC003262	0n Small Cell Lung Cancer (NSCLC)	Efficacious	Phase 3	NCT00148798	1
DC002701	Carci0ma, 0n-Small-Cell Lung	Efficacious	Phase 2	NCT00835471	1
DC002701	Carci0ma, 0n-Small-Cell Lung	Efficacious	Phase 2	NCT00835471	1
DC002701	Carci0ma, 0n-Small-Cell Lung	Efficacious	Phase 2	NCT00835471	1
DC002701	Carci0ma, 0n-Small-Cell Lung	Efficacious	Phase 2	NCT00835471	1
DC002701	Carci0ma, 0n-Small-Cell Lung	Efficacious	Phase 2	NCT00835471	1
DC002701	Carci0ma, 0n-Small-Cell Lung	Efficacious	Phase 2	NCT00835471	1
DC002701	Carci0ma, 0n-Small-Cell Lung	Efficacious	Phase 2	NCT00835471	1
DC002701	Carci0ma, 0n-Small-Cell Lung	Efficacious	Phase 2	NCT00835471	1
DC002701	Carci0ma, 0n-Small-Cell Lung	Efficacious	Phase 2	NCT00835471	1
DC002701	Carci0ma, 0n-Small-Cell Lung	Efficacious	Phase 2	NCT00835471	1
DC002701	Carci0ma, 0n-Small-Cell Lung	Efficacious	Phase 2	NCT00835471	1
DC005743	0n-Small Cell Lung Cancer	Efficacious	Phase 3	NCT00806923	1
DC005743	0n-Small Cell Lung Cancer	Efficacious	Phase 3	NCT00806923	1
DC005843	0n-Small Cell Lung Cancer	Efficacious	Phase 2	NCT00240097	1
DC005843	0n-Small Cell Lung Cancer	Efficacious	Phase 2	NCT00240097	1
DC005843	0n-Small Cell Lung Cancer	Efficacious	Phase 2	NCT00240097	1
DC005843	0n-Small Cell Lung Cancer	Efficacious	Phase 2	NCT00240097	1
DC005843	0n-Small Cell Lung Cancer	Efficacious	Phase 2	NCT00240097	1
DC005843	0n-Small Cell Lung Cancer	Efficacious	Phase 2	NCT00240097	1
DC005843	0n-Small Cell Lung Cancer	Efficacious	Phase 2	NCT00240097	1
DC005843	0n-Small Cell Lung Cancer	Efficacious	Phase 2	NCT00240097	1
DC005843	0n-Small Cell Lung Cancer	Efficacious	Phase 2	NCT00240097	1
DC000370	0n-small cell lung cancer	Efficacious	Phase 2	Literature curated	1
DC000370	0n-small cell lung cancer	Efficacious	Phase 2	Literature curated	1
DC000190	0n-small cell lung cancer	Efficacious	Phase 2	Literature curated	1
DC000190	0n-small cell lung cancer	Efficacious	Phase 2	Literature curated	1
DC000190	0n-small cell lung cancer	Efficacious	Phase 2	Literature curated	1
DC000190	0n-small cell lung cancer	Efficacious	Phase 2	Literature curated	1
DC000190	0n-small cell lung cancer	Efficacious	Phase 2	Literature curated	1
DC000190	0n-small cell lung cancer	Efficacious	Phase 2	Literature curated	1
DC000190	0n-small cell lung cancer	Efficacious	Phase 2	Literature curated	1
DC000190	0n-small cell lung cancer	Efficacious	Phase 2	Literature curated	1
DC000190	0n-small cell lung cancer	Efficacious	Phase 2	Literature curated	1
DC000190	0n-small cell lung cancer	Efficacious	Phase 2	Literature curated	1
DC000190	0n-small cell lung cancer	Efficacious	Phase 2	Literature curated	1
DC000248	0n-small cell lung cancer	Efficacious	Phase 2	Literature curated	1
DC000248	0n-small cell lung cancer	Efficacious	Phase 2	Literature curated	1
DC000248	0n-small cell lung cancer	Efficacious	Phase 2	Literature curated	1
DC000248	0n-small cell lung cancer	Efficacious	Phase 2	Literature curated	1
DC000248	0n-small cell lung cancer	Efficacious	Phase 2	Literature curated	1
DC000248	0n-small cell lung cancer	Efficacious	Phase 2	Literature curated	1
DC000248	0n-small cell lung cancer	Efficacious	Phase 2	Literature curated	1
DC000248	0n-small cell lung cancer	Efficacious	Phase 2	Literature curated	1
DC000248	0n-small cell lung cancer	Efficacious	Phase 2	Literature curated	1
DC000248	0n-small cell lung cancer	Efficacious	Phase 2	Literature curated	1
DC000248	0n-small cell lung cancer	Efficacious	Phase 2	Literature curated	1
DC000248	0n-small cell lung cancer	Efficacious	Phase 2	Literature curated	1
DC000248	0n-small cell lung cancer	Efficacious	Phase 2	Literature curated	1
DC000248	0n-small cell lung cancer	Efficacious	Phase 2	Literature curated	1
DC000248	0n-small cell lung cancer	Efficacious	Phase 2	Literature curated	1
DC000248	0n-small cell lung cancer	Efficacious	Phase 2	Literature curated	1
DC000248	0n-small cell lung cancer	Efficacious	Phase 2	Literature curated	1
DC000248	0n-small cell lung cancer	Efficacious	Phase 2	Literature curated	1
DC000248	0n-small cell lung cancer	Efficacious	Phase 2	Literature curated	1
DC000248	0n-small cell lung cancer	Efficacious	Phase 2	Literature curated	1
DC000248	0n-small cell lung cancer	Efficacious	Phase 2	Literature curated	1
DC000248	0n-small cell lung cancer	Efficacious	Phase 2	Literature curated	1
DC000248	0n-small cell lung cancer	Efficacious	Phase 2	Literature curated	1
DC000248	0n-small cell lung cancer	Efficacious	Phase 2	Literature curated	1
DC000248	0n-small cell lung cancer	Efficacious	Phase 2	Literature curated	1
DC000248	0n-small cell lung cancer	Efficacious	Phase 2	Literature curated	1
DC000340	Lung cancer	Efficacious	Phase 3	Literature curated	1
DC000340	Lung cancer	Efficacious	Phase 3	Literature curated	1
DC000340	Lung cancer	Efficacious	Phase 3	Literature curated	1
DC000340	Lung cancer	Efficacious	Phase 3	Literature curated	1
DC000340	Lung cancer	Efficacious	Phase 3	Literature curated	1
DC000340	Lung cancer	Efficacious	Phase 3	Literature curated	1
DC000340	Lung cancer	Efficacious	Phase 3	Literature curated	1
DC006115	0n-small Cell Lung Cancer	Efficacious	Phase 2	NCT00409006	1
DC006115	0n-small Cell Lung Cancer	Efficacious	Phase 2	NCT00409006	1
DC006115	0n-small Cell Lung Cancer	Efficacious	Phase 2	NCT00409006	1
DC006115	0n-small Cell Lung Cancer	Efficacious	Phase 2	NCT00409006	1
DC006115	0n-small Cell Lung Cancer	Efficacious	Phase 2	NCT00409006	1
DC006115	0n-small Cell Lung Cancer	Efficacious	Phase 2	NCT00409006	1
DC006115	0n-small Cell Lung Cancer	Efficacious	Phase 2	NCT00409006	1
DC000813	0n-small Cell Lung Cancer	Efficacious	Phase 3	NCT00312377	1
DC000813	0n-small Cell Lung Cancer	Efficacious	Phase 3	NCT00312377	1
DC000813	0n-small Cell Lung Cancer	Efficacious	Phase 3	NCT00312377	1
DC000813	0n-small Cell Lung Cancer	Efficacious	Phase 3	NCT00312377	1
DC000813	0n-small Cell Lung Cancer	Efficacious	Phase 3	NCT00312377	1
DC000813	0n-small Cell Lung Cancer	Efficacious	Phase 3	NCT00312377	1
DC000813	0n-small Cell Lung Cancer	Efficacious	Phase 3	NCT00312377	1
DC000813	0n-small Cell Lung Cancer	Efficacious	Phase 3	NCT00312377	1
DC000834	Lung Cancer	Efficacious	Phase 2	NCT00301808	1
DC000834	Lung Cancer	Efficacious	Phase 2	NCT00301808	1
DC000834	Lung Cancer	Efficacious	Phase 2	NCT00301808	1
DC000834	Lung Cancer	Efficacious	Phase 2	NCT00301808	1
DC001975	0n-Small Cell Lung Cancer	Efficacious	Phase 2	NCT00231465	1
DC001975	0n-Small Cell Lung Cancer	Efficacious	Phase 2	NCT00231465	1
DC001975	0n-Small Cell Lung Cancer	Efficacious	Phase 2	NCT00231465	1
DC001975	0n-Small Cell Lung Cancer	Efficacious	Phase 2	NCT00231465	1
DC001975	0n-Small Cell Lung Cancer	Efficacious	Phase 2	NCT00231465	1
DC001975	0n-Small Cell Lung Cancer	Efficacious	Phase 2	NCT00231465	1
DC001975	0n-Small Cell Lung Cancer	Efficacious	Phase 2	NCT00231465	1
DC001975	0n-Small Cell Lung Cancer	Efficacious	Phase 2	NCT00231465	1
DC001975	0n-Small Cell Lung Cancer	Efficacious	Phase 2	NCT00231465	1
DC001975	0n-Small Cell Lung Cancer	Efficacious	Phase 2	NCT00231465	1
DC001975	0n-Small Cell Lung Cancer	Efficacious	Phase 2	NCT00231465	1
DC001330	0n Small Cell Lung Cancer	Efficacious	Phase 2	NCT00890825	1
DC001330	0n Small Cell Lung Cancer	Efficacious	Phase 2	NCT00890825	1
DC001330	0n Small Cell Lung Cancer	Efficacious	Phase 2	NCT00890825	1
DC001330	0n Small Cell Lung Cancer	Efficacious	Phase 2	NCT00890825	1
DC000384	0n Small Cell Lung Carci0ma	Efficacious	Phase 3	NCT00087711	1
DC000384	0n Small Cell Lung Carci0ma	Efficacious	Phase 3	NCT00087711	1
DC002745	0n-small Cell Lung Cancer	Efficacious	Phase 3	NCT00874419	1
DC002745	0n-small Cell Lung Cancer	Efficacious	Phase 3	NCT00874419	1
DC001413	Carci0ma, 0n-Small-Cell Lung	Efficacious	Phase 2	NCT00730925	1
DC001413	Carci0ma, 0n-Small-Cell Lung	Efficacious	Phase 2	NCT00730925	1
DC001413	Carci0ma, 0n-Small-Cell Lung	Efficacious	Phase 2	NCT00730925	1
DC007060	Advanced 0n-Small Cell Lung Cancer	0n-efficacious	Phase 3	Literature curated	0
DC000370	0n-Small Cell Lung Cancer	0n-efficacious	Phase 3	NCT00130728	0
DC000370	0n-Small Cell Lung Cancer	0n-efficacious	Phase 3	NCT00130728	0
DC003324	Carci0ma, 0n-Small-Cell Lung	0n-efficacious	Phase 2	NCT00400803	0
DC003324	Carci0ma, 0n-Small-Cell Lung	0n-efficacious	Phase 2	NCT00400803	0
DC000466	Small Cell Lung Cancer	Efficacious	0 information	Literature curated	0
DC000466	Small Cell Lung Cancer	Efficacious	0 information	Literature curated	0
DC000096	0n-small cell lung cancer	Efficacious	Phase 1	Literature curated	0
DC000096	0n-small cell lung cancer	Efficacious	Phase 1	Literature curated	0
DC000096	0n-small cell lung cancer	Efficacious	Phase 1	Literature curated	0
DC000096	0n-small cell lung cancer	Efficacious	Phase 1	Literature curated	0
DC000096	0n-small cell lung cancer	Efficacious	Phase 1	Literature curated	0
DC000096	0n-small cell lung cancer	Efficacious	Phase 1	Literature curated	0
DC000096	0n-small cell lung cancer	Efficacious	Phase 1	Literature curated	0
DC000096	0n-small cell lung cancer	Efficacious	Phase 1	Literature curated	0
DC000096	0n-small cell lung cancer	Efficacious	Phase 1	Literature curated	0
DC000096	0n-small cell lung cancer	Efficacious	Phase 1	Literature curated	0
DC000096	0n-small cell lung cancer	Efficacious	Phase 1	Literature curated	0
DC000096	0n-small cell lung cancer	Efficacious	Phase 1	Literature curated	0
DC000096	0n-small cell lung cancer	Efficacious	Phase 1	Literature curated	0
DC000096	0n-small cell lung cancer	Efficacious	Phase 1	Literature curated	0
DC000096	0n-small cell lung cancer	Efficacious	Phase 1	Literature curated	0
DC000096	0n-small cell lung cancer	Efficacious	Phase 1	Literature curated	0
DC000096	0n-small cell lung cancer	Efficacious	Phase 1	Literature curated	0
DC000126	Lung cancer	Need further study	Preclinical	Literature curated	0
DC000126	Lung cancer	Need further study	Preclinical	Literature curated	0
DC000466	Small Cell Lung Cancer	Efficacious	0 information	Literature curated	0
DC000466	Small Cell Lung Cancer	Efficacious	0 information	Literature curated	0
DC000466	Small Cell Lung Cancer	Efficacious	0 information	Literature curated	0
DC000466	Small Cell Lung Cancer	Efficacious	0 information	Literature curated	0
DC000307	0n-Small Cell Lung Cancer	0n-efficacious	Phase 2	NCT00508625	0
DC000307	0n-Small Cell Lung Cancer	0n-efficacious	Phase 2	NCT00508625	0
DC000307	0n-Small Cell Lung Cancer	0n-efficacious	Phase 2	NCT00508625	0
