# Supplementary material for: Performance assessment of sample-specific network control methods for bulk and single-cell biological data analysis
Source: PLoS Comput Biol. 2021 May 6;17(5):e1008962. doi: 10.1371/journal.pcbi.1008962 (PMC8130943; doi:10.1371/journal.pcbi.1008962)
Supplement: S4 File — (XLSX) [file pcbi.1008962.s004.xlsx]

## Sheet: Contents of S4 file
POU5F1
PLAU
PARP1
NOG
NANOG
MSX1
LIN28A
ID3
ID2
GATA6
CDH1
CALR
BMPER
BMP4
VCL
TBX3
SRC
SOX7
SOX2
SNAI2
